# Supplementary material for: The Effects of a Novel Astragalus-Based Extract (Keyfobell Powder (KFB)) on Longitudinal Bone Growth via IGF-1 Upregulation: A Potential Growth Hormone Alternative
Source: Nutrients. 2025 Jan 23;17(3):416. doi: 10.3390/nu17030416 (PMC11820268; doi:10.3390/nu17030416)
Supplement: Supplementary file 1 [file nutrients-17-00416-s001.zip]

Archive with 1 entries (1 files):
- nutrients-3375863-Supplementary material.pdf
